# Supplementary material for: Novel adherent CD11b+ Gr-1+ tumor-infiltrating cells initiate an immunosuppressive tumor microenvironment
Source: Oncotarget. 2018 Jan 29;9(13):11209–26. doi: 10.18632/oncotarget.24359 (PMC5834266; doi:10.18632/oncotarget.24359)
Supplement: Supplementary file 2 [file oncotarget-09-11209-s002.xlsx]

## Sheet: Sheet 1
Supplementary Table 2. List of raw data of 111 cytokines tested by cytokine array
Coordinate	Analyte	LLC mono-culture					MLAC mono-culture					co-culture					Increase? or Decrease?	Fold Change
		#1	#2	average	minus negative control	relative to positive control	#1	#2	average	minus negative control	relative to positive control	#1	#2	average	minus negative control	relative to positive control
A1, A2	Positive Control	125.733	124.558	125.145	123.558		122.488	123.093	122.791	120.942		122.512	118.523	120.517	118.576
A3, A4	Adiponectin	3.477	3.07	3.2735	1.686	0.0137561	3.965	2.674	3.3195	1.4705	0.0120579	5.337	4.023	4.68	2.738	0.0224819	Decrease	0.870919
A5, A6	Amphiregulin	3.047	3.047	3.047	1.4595	0.0119081	3.105	3.081	3.093	1.244	0.0102006	8.221	8.174	8.1975	6.2555	0.0513644	Increase	2.32326
A7, A8	Angiopoietin-1	2.977	2.686	2.8315	1.244	0.0101498	3.058	2.988	3.023	1.174	0.00962665	4.081	3.849	3.965	2.023	0.016611	Decrease	0.839938
A9, A10	Angiopoietin-2	2.779	2.558	2.6685	1.081	0.00881991	2.953	3.058	3.0055	1.1565	0.00948315	3.93	3.837	3.8835	1.9415	0.0159418	Decrease	0.870992
A11, A12	Angiopoietin-like 3	3.907	3.651	3.779	2.1915	0.0178805	4.198	4.07	4.134	2.285	0.0187367	5.616	5.465	5.5405	3.5985	0.0295476	Decrease	0.806931
A13, A14	BAFF	4.058	4.174	4.116	2.5285	0.0206301	2.884	3.023	2.9535	1.1045	0.00905676	10.523	10.186	10.3545	8.4125	0.0690757	Increase	2.32681
A15, A16	C1qR1	3.058	3.198	3.128	1.5405	0.012569	3.686	3.302	3.494	1.645	0.0134888	4.5	4.512	4.506	2.564	0.0210532	Decrease	0.807944
A17, A18	CCL2	72.64	71.302	71.971	70.3835	0.574261	4.977	4.779	4.878	3.029	0.0248374	119.395	113.884	116.639	114.697	0.94179	Increase	1.57201
A19, A20	CCL3/CCL4	3.267	3.035	3.151	1.5635	0.0127566	5.453	5.698	5.5755	3.7265	0.0305568	79.314	75.279	77.2965	75.3545	0.618742	Increase	14.2852
A21, A22	CCL5	7.512	8.43	7.971	6.3835	0.0520831	35.349	36.477	35.913	34.064	0.27932	62.965	63.791	63.378	61.436	0.504456	Increase	1.52218
A23, A24	Positive Control	123.233	124.209	123.721	122.133		125.674	124.081	124.877	123.028		123.942	125.698	124.82	122.878
B3, B4	CCL6	5.477	5.523	5.5	3.9125	0.0319222	18.14	18.105	18.1225	16.2735	0.133441	15.884	15.767	15.8255	13.8835	0.113999	Decrease	0.689385
B5, B6	CCL11	3.291	3.233	3.262	1.6745	0.0136623	3.07	3.314	3.192	1.343	0.0110124	4.512	4.477	4.4945	2.5525	0.0209588	Decrease	0.849403
B7, B8	CCL12	4.291	4.326	4.3085	2.721	0.0222007	5.942	6.198	6.07	4.221	0.0346116	7.826	7.488	7.657	5.715	0.0469263	Decrease	0.825988
B9, B10	CCL17	4.163	4.012	4.0875	2.5	0.0203976	4.453	4.465	4.459	2.61	0.0214017	6.988	6.791	6.8895	4.9475	0.0406243	Decrease	0.971892
B11, B12	CCL19	3.686	3.64	3.663	2.0755	0.0169341	4.058	4.081	4.0695	2.2205	0.0182078	5.453	5.081	5.267	3.325	0.0273018	Decrease	0.776904
B13, B14	CCL20	3.035	3.337	3.186	1.5985	0.0130422	3.407	3.244	3.3255	1.4765	0.0121071	5.221	4.965	5.093	3.151	0.0258731	Increase	1.02878
B15, B16	CCL21	2.942	2.709	2.8255	1.238	0.0101009	3.012	3.023	3.0175	1.1685	0.00958155	4.012	3.802	3.907	1.965	0.0161348	Decrease	0.819755
B17, B18	CCL22	4.337	4.385	4.361	2.7735	0.0226291	6.023	5.663	5.843	3.994	0.0327503	18.43	20.291	19.3605	17.4185	0.143025	Increase	2.58264
B19, B20	CD14	3.488	3.453	3.4705	1.883	0.0153634	4.547	4.326	4.4365	2.5875	0.0212172	12.477	11.698	12.0875	10.1455	0.0833055	Increase	2.27731
B21, B22	CD40	3.547	4.012	3.7795	2.192	0.0178846	4.953	5.105	5.029	3.18	0.0260756	9.965	8.872	9.4185	7.4765	0.0613901	Increase	1.39649
C3, C4	CD160	3.058	2.9192	2.9886	1.4011	0.0114316	3.105	3.14	3.1225	1.2735	0.0104425	4.651	4.14	4.3955	2.4535	0.0201459	Decrease	0.920991
C5, C6	Chemerin	3.837	3.57	3.7035	2.116	0.0172645	3.221	3.57	3.3955	1.5465	0.0126811	5.407	5.035	5.221	3.279	0.0269241	Decrease	0.899102
C7, C8	Chitinase 3-like 1	2.756	2.558	2.657	1.0695	0.00872608	16.36	16.523	16.4415	14.5925	0.119657	20.047	19.407	19.727	17.785	0.146034	Increase	1.13749
C9, C10	Tissue Factor	3.767	3.593	3.68	2.0925	0.0170728	3.767	3.907	3.837	1.988	0.0163013	7.663	7.523	7.593	5.651	0.0464008	Increase	1.39032
C11, C12	Complement Component C5/C5a	3.907	3.872	3.8895	2.302	0.0187821	4.14	3.733	3.9365	2.0875	0.0171172	5.895	5.756	5.8255	3.8835	0.0318877	Decrease	0.888255
C13, C14	Complement Factor D	2.744	2.616	2.68	1.0925	0.00891373	3.256	3.093	3.1745	1.3255	0.0108689	4.209	4.349	4.279	2.337	0.0191893	Decrease	0.970006
C15, C16	C-Reactive Protein	1.721	1.744	1.7325	0.145	0.00118306	1.907	1.802	1.8545	0.0055	4.50993e-05	2.105	2.128	2.1165	0.1745	0.00143283	Increase	1.16665
C17, C18	CX3CL1	3.407	3.5	3.4535	1.866	0.0152247	3.651	3.477	3.564	1.715	0.0140628	6.395	5.767	6.081	4.139	0.0339857	Increase	1.16041
C19, C20	CXCL1	49.453	41.337	45.395	43.8075	0.357426	11.349	10.814	11.0815	9.2325	0.0757053	124.523	126.826	125.674	123.732	1.01598	Increase	2.34565
C21, C22	CXCL2	3.023	2.884	2.9535	1.366	0.0111452	57.105	56.151	56.628	54.779	0.449181	120.802	117.047	118.924	116.982	0.960553	Increase	2.08668
D1, D2	CXCL9	3.012	2.998	3.005	1.4175	0.0115654	2.849	2.733	2.791	0.942	0.00772428	4.86	4.884	4.872	2.93	0.0240585	Increase	1.24722
D3, D4	CXCL10	3.326	3.209	3.2675	1.68	0.0137072	4.605	4.57	4.5875	2.7385	0.0224553	22.291	22.593	22.442	20.5	0.168327	Increase	4.65474
D5, D6	CXCL11	3.477	3.465	3.471	1.8835	0.0153675	3.302	3.674	3.488	1.639	0.0134396	5.043	4.942	4.9925	3.0505	0.0250479	Decrease	0.869504
D7, D8	CXCL13	2.93	2.826	2.878	1.2905	0.0105292	3.07	2.907	2.9885	1.1395	0.00934375	4.547	4.547	4.547	2.605	0.0213899	Increase	1.07633
D9, D10	CXCL16	3.5	3.593	3.5465	1.959	0.0159835	5.035	4.988	5.0115	3.1625	0.0259321	6.64	6.419	6.5295	4.5875	0.0376683	Decrease	0.89867
D11, D12	Cystatin C	26.512	26.802	26.657	25.0695	0.204543	25.174	25.419	25.2965	23.4475	0.192266	35.698	34.442	35.07	33.128	0.272017	Decrease	0.68551
D13, D14	DKK-1	3.558	3.523	3.5405	1.953	0.0159346	4.093	3.721	3.907	2.058	0.0168753	5.547	5.314	5.4305	3.4885	0.0286444	Decrease	0.87304
D15, D16	DPPIV/CD26	3.488	3.244	3.366	1.7785	0.0145108	3.872	3.291	3.5815	1.7325	0.0142063	5.058	4.837	4.9475	3.0055	0.0246784	Decrease	0.859363
D17, D18	EGF	4	3.802	3.901	2.3135	0.0188759	4.035	4.023	4.029	2.18	0.0178757	5.116	4.767	4.9415	2.9995	0.0246291	Decrease	0.670151
D19, D20	Endoglin	3.849	3.453	3.651	2.0635	0.0168361	3.698	3.349	3.5235	1.6745	0.0137307	7.791	8.035	7.913	5.971	0.0490284	Increase	1.60397
D21, D22	Endostatin	4.256	4.651	4.4535	2.866	0.0233838	4.535	4.477	4.506	2.657	0.0217871	15.081	15.186	15.1335	13.1915	0.108316	Increase	2.39793
D23, D24	Fetuin A/AHSG	4.244	3.86	4.052	2.4645	0.0201079	4.488	4.512	4.5	2.651	0.0217379	5.616	4.895	5.2555	3.3135	0.0272074	Decrease	0.650183
E1, E2	FGF acidic	2.384	2.407	2.3955	0.808	0.00659249	2.43	2.116	2.273	0.424	0.00347674	3.698	3.64	3.669	1.727	0.0141805	Increase	1.4083
E3, E4	FGF-21	3.116	3.698	3.407	1.8195	0.0148453	3.14	3.209	3.1745	1.3255	0.0108689	5.826	5.64	5.733	3.791	0.0311282	Increase	1.21054
E5, E6	Flt-3 ligand	3.081	3.058	3.0695	1.482	0.0120917	3.035	3.186	3.1105	1.2615	0.0103441	4.86	4.43	4.645	2.703	0.0221945	Decrease	0.989247
E7, E8	gas 6	3.453	3.326	3.3895	1.802	0.0147026	3.686	3.767	3.7265	1.8775	0.0153953	5.291	5.012	5.1515	3.2095	0.0263535	Decrease	0.875594
E9, E10	G-CSF	4.453	4.337	4.395	2.8075	0.0229065	4.744	4.616	4.68	2.831	0.0232138	57.081	56.267	56.674	54.732	0.449409	Increase	9.74427
E11, E12	GDF-15	3.384	3.081	3.2325	1.645	0.0134216	3.535	3.256	3.3955	1.5465	0.0126811	7.86	7.698	7.779	5.837	0.0479281	Increase	1.83614
E13, E14	GM-CSF	3.337	3.279	3.308	1.7205	0.0140376	3.465	3.488	3.4765	1.6275	0.0133453	16.058	16.244	16.151	14.209	0.116671	Increase	4.26073
E15, E16	HGF	2.977	2.872	2.9245	1.337	0.0109086	3.337	3.267	3.302	1.453	0.0119144	4.302	4.14	4.221	2.279	0.0187131	Decrease	0.81992
E17, E18	ICAM-1	3.372	3.419	3.3955	1.808	0.0147515	4.267	4.395	4.331	2.482	0.0203521	5.419	5.14	5.2795	3.3375	0.0274045	Decrease	0.780674
E19, E20	IFN-γ	3.326	3.035	3.1805	1.593	0.0129973	3.535	3.477	3.506	1.657	0.0135872	4.593	4.605	4.599	2.657	0.0218168	Decrease	0.82066
E21, E22	IGFBP-1	2.919	3.035	2.977	1.3895	0.011337	3.512	3.395	3.4535	1.6045	0.0131567	4.14	4.023	4.0815	2.1395	0.0175676	Decrease	0.717231
E23, E24	IGFBP-2	3.314	3.453	3.3835	1.796	0.0146536	3.57	3.953	3.7615	1.9125	0.0156822	4.802	4.209	4.5055	2.5635	0.0210491	Decrease	0.693869
F1, F2	IGFBP-3	3.628	4.023	3.8255	2.238	0.0182599	4.023	4.058	4.0405	2.1915	0.01797	6.151	6.663	6.407	4.465	0.0366625	Increase	1.01194
F3, F4	IGFBP-5	2.942	3.14	3.041	1.4535	0.0118591	2.884	3.035	2.9595	1.1105	0.00910595	4.721	4.581	4.651	2.709	0.0222438	Increase	1.06099
F5, F6	IGFBP-6	10.384	9.372	9.878	8.2905	0.0676424	3.651	3.651	3.651	1.802	0.0147762	17.843	16.57	17.2065	15.2645	0.125338	Increase	1.52075
F7, F8	IL-1α	4.023	3.86	3.9415	2.354	0.0192063	10.581	10.43	10.5055	8.6565	0.0709822	17.779	17.093	17.436	15.494	0.127222	Increase	1.41063
F9, F10	IL-1β	2.814	2.791	2.8025	1.215	0.00991322	4.581	4.558	4.5695	2.7205	0.0223077	5.314	5.57	5.442	3.5	0.0287388	Decrease	0.891928
F11, F12	IL-1ra	3.919	3.849	3.884	2.2965	0.0187372	13.814	13.395	13.6045	11.7555	0.0963936	20.105	19.942	20.0235	18.0815	0.148469	Increase	1.28957
F13, F14	IL-2	1.849	1.942	1.8955	0.308	0.00251298	1.977	1.977	1.977	0.128	0.00104958	2.581	2.651	2.616	0.674	0.00553427	Increase	1.55345
F15, F16	IL-3	2.767	2.605	2.686	1.0985	0.00896269	2.709	2.651	2.68	0.831	0.00681409	4.209	3.93	4.0695	2.1275	0.0174691	Increase	1.10726
F17, F18	IL-4	3.86	3.744	3.802	2.2145	0.0180682	3.767	3.93	3.8485	1.9995	0.0163956	5.256	5.256	5.256	3.314	0.0272115	Decrease	0.789568
F19, F20	IL-5	3.651	3.512	3.5815	1.994	0.0162691	3.826	3.616	3.721	1.872	0.0153502	4.628	4.43	4.529	2.587	0.0212421	Decrease	0.671808
F21, F22	IL-6	2.326	2.372	2.349	0.7615	0.0062131	3.023	2.977	3	1.151	0.00943805	12.337	12.023	12.18	10.238	0.084065	Increase	5.37117
F23, F24	IL-7	4.581	4.547	4.564	2.9765	0.0242853	4.709	5.093	4.901	3.052	0.025026	5.698	4.628	5.163	3.221	0.0264479	Decrease	0.536345
G1, G2	IL-10	3.395	3.36	3.3775	1.79	0.0146047	3.674	4.14	3.907	2.058	0.0168753	17.651	18.86	18.2555	16.3135	0.133951	Increase	4.25513
G3, G4	IL-11	3.547	3.523	3.535	1.9475	0.0158897	3.547	3.721	3.634	1.785	0.0146368	7.291	6.965	7.128	5.186	0.0425827	Increase	1.39494
G5, G6	IL-12p40	3.012	3.128	3.07	1.4825	0.0120958	4.221	3.988	4.1045	2.2555	0.0184948	6.529	5.698	6.1135	4.1715	0.0342525	Increase	1.11971
G7, G8	IL-13	3.791	3.558	3.6745	2.087	0.0170279	3.872	3.884	3.878	2.029	0.0166375	5.267	5.093	5.18	3.238	0.0265875	Decrease	0.789756
G9, G10	IL-15	3.663	3.977	3.82	2.2325	0.018215	4.5	4.198	4.349	2.5	0.0204997	5.64	6.128	5.884	3.942	0.0323681	Decrease	0.836067
G11, G12	IL-17A	2.209	2.105	2.157	0.5695	0.00464656	2.047	2.233	2.14	0.291	0.00238616	2.942	2.86	2.901	0.959	0.00787443	Increase	1.11968
G13, G14	IL-22	2.523	2.5	2.5115	0.924	0.00753894	2.767	2.791	2.779	0.93	0.00762588	3.721	3.674	3.6975	1.7555	0.0144146	Decrease	0.950526
G15, G16	IL-23	3.267	3.07	3.1685	1.581	0.0128994	3.605	3.477	3.541	1.692	0.0138742	9.43	8.523	8.9765	7.0345	0.0577608	Increase	2.15738
G17, G18	IL-27p28	4.337	4.174	4.2555	2.668	0.0217683	4.36	4.407	4.3835	2.5345	0.0207826	6.919	6.547	6.733	4.791	0.0393393	Decrease	0.924524
G19, G20	IL-28A/B	8.791	7.872	8.3315	6.744	0.0550245	9.233	8.5	8.8665	7.0175	0.0575426	11.186	10.14	10.663	8.721	0.0716088	Decrease	0.636144
G21, G22	IL33	4.047	4.116	4.0815	2.494	0.0203486	4.523	4.535	4.529	2.68	0.0219756	5.221	5.209	5.215	3.273	0.0268749	Decrease	0.634975
G23, G24	LDL R	7.43	7.07	7.25	5.6625	0.0462005	4.616	4.826	4.721	2.872	0.02355	23.221	22.151	22.686	20.744	0.170331	Increase	2.442
H1, H2	Leptin	2.895	2.884	2.8895	1.302	0.0106231	3.116	3.395	3.2555	1.4065	0.0115331	4.628	4.558	4.593	2.651	0.0217676	Decrease	0.982461
H3, H4	LIF	4.628	4.535	4.5815	2.994	0.0244281	5.012	5.012	5.012	3.163	0.0259362	19.779	18.43	19.1045	17.1625	0.140923	Increase	2.79807
H5, H6	Lipocalin-2	2.581	2.465	2.523	0.9355	0.00763277	19.023	17.593	18.308	16.459	0.134962	25.524	25.558	25.541	23.599	0.193773	Increase	1.35891
H7, H8	CXCL5	7.663	7.674	7.6685	6.081	0.049615	8.081	7.872	7.9765	6.1275	0.0502447	109.651	108.57	109.111	107.168	0.879969	Increase	8.81205
H9, H10	M-CSF	9.733	8.581	9.157	7.5695	0.0617597	3.686	3.849	3.7675	1.9185	0.0157314	50.081	49.884	49.9825	48.0405	0.394464	Increase	5.09044
H11, H12	MMP-2	9.651	9.349	9.5	7.9125	0.0645583	5.744	5.465	5.6045	3.7555	0.0307946	52.384	47.256	49.82	47.878	0.39313	Increase	4.1229
H13, H14	MMP-3	43.802	44.407	44.1045	42.517	0.346897	2.488	2.547	2.5175	0.6685	0.00548161	105.884	100.221	103.053	101.111	0.830226	Increase	2.35606
H15, H16	MMP-9	2.256	1.965	2.1105	0.523	0.00426717	12.64	13.035	12.8375	10.9885	0.0901043	15.326	14.453	14.8895	12.9475	0.106313	Increase	1.12654
H17, H18	Myeloperoxidase	4.453	4.86	4.6565	3.069	0.02504	22.802	22.802	22.802	20.953	0.171812	18.802	20.035	19.4185	17.4765	0.143501	Decrease	0.728979
H19, H20	Osteopontin (OPN)	81.116	79.407	80.2615	78.674	0.641903	35.953	38.547	37.25	35.401	0.290284	97.419	100.279	98.849	96.907	0.795711	Decrease	0.853596	←このOsteopontinは、存在量が多かったものの、共培養で単独培養よりも減少していたために、候補から除外した。
H21, H22	Osteoprotegrin	2.326	2.384	2.355	0.7675	0.00626205	2.64	2.581	2.6105	0.7615	0.0062442	3.372	3.512	3.442	1.5	0.0123166	Decrease	0.984837
H23, H24	PD-ECGF	2.919	2.733	2.826	1.2385	0.010105	2.93	3.279	3.1045	1.2555	0.0102949	4.337	4.349	4.343	2.401	0.0197148	Decrease	0.966417
I1, I2	PDGF-BB	4.395	4.477	4.436	2.8485	0.023241	4.988	4.442	4.715	2.866	0.0235008	5.686	5.674	5.68	3.738	0.030693	Decrease	0.65665
I3, I4	Pentraxin 2	3.453	3.116	3.2845	1.697	0.0138459	3.512	3.43	3.471	1.622	0.0133002	4.802	4.581	4.6915	2.7495	0.0225764	Decrease	0.831663
I5, I6	Pentraxin 3	6.035	5.977	6.006	4.4185	0.0360507	6.395	6.337	6.366	4.517	0.0370388	8.7	7.779	8.2395	6.2975	0.0517093	Decrease	0.707479
I7, I8	Periostin	2.686	2.547	2.6165	1.029	0.00839564	2.628	2.733	2.6805	0.8315	0.00681819	5.628	6.151	5.8895	3.9475	0.0324132	Increase	2.13051
I9, I10	Pref-1/DLK-1	4.384	4.291	4.3375	2.75	0.0224373	5.442	5.326	5.384	3.535	0.0289865	8.198	7.744	7.971	6.029	0.0495046	Decrease	0.962678
I11, I12	Proliferin	4.07	3.826	3.948	2.3605	0.0192594	4.535	4.372	4.4535	2.6045	0.0213566	7.279	7.442	7.3605	5.4185	0.0444917	Increase	1.09543
I13, I14	Proprotein Convertase 9	6.57	6.081	6.3255	4.738	0.0386575	3.837	3.907	3.872	2.023	0.0165883	8.198	7.651	7.9245	5.9825	0.0491228	Decrease	0.889168
I15, I16	RAGE	3.372	3.128	3.25	1.6625	0.0135644	4.314	4.163	4.2385	2.3895	0.0195936	5.779	5.732	5.7555	3.8135	0.031313	Decrease	0.944357
I17, I18	RBP4	4.058	4.14	4.099	2.5115	0.0204914	3.279	3.233	3.256	1.407	0.0115372	15.035	14.942	14.9885	13.0465	0.107126	Increase	3.34469
I19, I20	Reg3g	3.674	3.791	3.7325	2.145	0.0175011	3.372	3.547	3.4595	1.6105	0.0132059	4.93	5.012	4.971	3.029	0.0248714	Decrease	0.809957
I21, I22	Resistin	2.291	2.314	2.3025	0.715	0.0058337	2.663	2.779	2.721	0.872	0.00715029	3.523	3.57	3.5465	1.6045	0.0131747	Increase	1.01469
J1, J2	Positive Control	124.244	122.93	123.587	121.999		125.384	122.093	123.739	121.889		126.709	124.988	125.849	123.906
J3, J4	E-Selectin	3.209	2.826	3.0175	1.43	0.0116674	3.209	2.791	3	1.151	0.00943805	5.023	3.884	4.4535	2.5115	0.0206221	Decrease	0.977099
J5,J6	P-Selectin	3.57	3.372	3.471	1.8835	0.0153675	3.558	3.43	3.494	1.645	0.0134888	4.843	4.43	4.6365	2.6945	0.0221248	Decrease	0.766722
J7, J8	Serpin E1/PAI-1	5.349	5.081	5.215	3.6275	0.0295969	4.628	4.535	4.5815	2.7325	0.0224061	48.419	48.326	48.3725	46.4305	0.381245	Increase	7.3312
J9, J10	Serpin F1	3.988	3.767	3.8775	2.29	0.0186842	4.116	4.419	4.2675	2.4185	0.0198314	7.791	7.267	7.529	5.587	0.0458753	Increase	1.19109
J11, J12	Thrombopoietin	3.093	2.826	2.9595	1.372	0.0111942	3.698	3.326	3.512	1.663	0.0136364	4.86	4.453	4.6565	2.7145	0.022289	Decrease	0.897643
J13, J14	TIM-1	3.419	3.512	3.4655	1.878	0.0153226	3.791	3.733	3.762	1.913	0.0156863	5	5.93	5.465	3.523	0.0289276	Decrease	0.932879
J15, J16	TNF-α	2.953	2.849	2.901	1.3135	0.0107169	6.488	7.047	6.7675	4.9185	0.0403311	9.023	9.419	9.221	7.279	0.0597684	Increase	1.17083
J17, J18	VCAM-1	3.384	3.395	3.3895	1.802	0.0147026	2.744	2.744	2.744	0.895	0.00733888	11.791	11.651	11.721	9.779	0.0802961	Increase	3.64296
J19, J20	VEGFa	5.012	4.884	4.948	3.3605	0.0274184	3.93	4.023	3.9765	2.1275	0.0174452	41.535	40.721	41.128	39.186	0.321759	Increase	7.17194
J21, J22	WISP-1/CNN4	3.151	3.093	3.122	1.5345	0.01252	3.081	3.221	3.151	1.302	0.0106762	6.035	6	6.0175	4.0755	0.0334643	Increase	1.44266
J23, J24	Negative Control	1.628	1.547	1.5875			1.791	1.907	1.849			1.837	2.047	1.942
